# Supplementary material for: The cardiac diagnostic work-up in stroke patients—A subanalysis of the Find-AFRANDOMISED trial
Source: PLoS One. 2019 May 9;14(5):e0216530. doi: 10.1371/journal.pone.0216530 (PMC6508702; doi:10.1371/journal.pone.0216530)
Supplement: S2 Table — (XLSX) [file pone.0216530.s003.xlsx]

## Sheet: Tabelle1
Centre	Rando-Group	Rando-Date	Arterial hypertension	Diabetes mellitus	Dyslipideamia	Current smoker	Previous smoker	History of ischaemic stroke	History of TIA	History of MI	History of CAD	TOAST LAA	TOAST CE	TOAST SVO	TOAST SOC	TOAST SUC	NIHSS at admission	death within 12 month	time to death	TTE performed	TEE performed	LA thrombus	LAA thrombus	LV thrombus	LV aneurysm	myxoma	endocarditis	PFO	ASA	aortic aneurysm	aortic plaques	severe valve insufficiency	severe valve stenosis	Valve thrombosis	LVEF	Hypokinesia	Akinesia
37013	6	08-May-2013	1	2	2	2	2	2		2	2	2	2	2	2	1	6	0		1	1	2	2	2	2	2	2	2	2	2		4	3	2	65	2	2
37013	6	08-May-2013	2	2	2	2	2	2		2	2	2	2	2	2	1	8	0		1	2			2	2							4	3		25	2	2
37013	6	13-May-2013	1	2	2	2	2	2		2	2	2	1	2	2	2	2	0		1	2			2	2							3	3		57	1	1
37013	5	15-May-2013	1	2	1	2	1	1	2	2	2	2	2	2	2	1	7	0		1	2			2	2							3	3		56	2	2
37013	5	16-May-2013	1	2	2	2	2	2	2	2	1	2	1	2	2	2	3	0		1	1	2	2	2	2	2	2	2	2	22	4	3	3	2	38	1	1
37013	5	22-May-2013	1	2	1	2	2	2	2	2	2	2	2	2	2	1	15	0		1	1	2	2	2	2	2	2	2	2	2		4	3	2	63	2	2
37013	6	23-May-2013	1	1	2	2	2	2		2	2	2	2	2	2	1	1	0		1	2			2	2							4	3		67	2	2
37013	5	24-May-2013	1	1	1	2	1	2		2	2	2	2	2	2	1	1	0		1	2			2	2							4	3		59	2	2
37013	6	27-May-2013	1	2	2	2	1	2		2	2	2	2	1	2	2	5	0		1	1	2	2	2	2	2	2	2	2	2		4	3	2	55	2	2
37013	6	28-May-2013	1	2	1	2	1	1	2	2	2	2	2	1	2	2	4	0		1	2			2	2							3	3		65	2	2
37013	5	29-May-2013	1	1	1	2	2	1	1	2	1	2	1	2	2	2	3	0		1	1	2	2	2	2	2	2	2	1	2		3	3	2	55	2	2
37013	6	30-May-2013	1	1	1	2	2	2	2	2	2	2	1	2	2	2	5	1	171	1	2			2	2							4	4		56	2	2
37013	5	2013-06-04	2	2	2	1	2	2	2	2	2	2	2	1	2	2	2	0		1	2			2	2							4	3		64	2	2
37013	5	2013-06-05	1	2	1	2	1	2	2	2	2	2	2	2	2	1	1	0		1	2			2	2							4	3		60	2	2
37013	6	2013-06-06	1	1	1	2	2	2	2	1	1	2	2	2	2	1	2	0		1	2			2	2							4	3		58	1	2
37013	6	2013-06-11	1	1	1	2	1	1	2	2	2	2	2	2	2	1	7	1	177	1	1	2	2	2	2	2	2	2	2	2		4	3	2	52	1	2
37013	5	2013-06-13	1	2	1	1	2	1	2	2	2	2	2	1	2	2	1	0		1	2			2	2							4	3		62	2	2
37013	5	2013-06-14	1	2	2	2	2	2	2	2	2	2	2	1	2	2	7	0		1	2			2	2							3	3		59	2	2
37013	5	2013-06-17	1	1	1	2	2	2	2	2	1	2	2	2	2	1	5	0		1	2			2	2							4	3		62	2	2
37013	6	2013-06-19	1	2	2	2	2	2	2	2	2	2	2	2	2	1	1	0		1	2			2	2							3	3		63	2	2
37013	5	2013-06-24	1	2	1	2	2	1	2	2	2	2	1	2	2	2	22	0		1	1	2	2	2	2	2	2	2	22	2		3	3	2	55	1	2
37013	5	2013-06-25	1	2	1	2	2	2	1	2	2	2	2	2	2	1	1	0		1	1	2	2	2	2	2	2	2	2	2	9	5	3	2	60	2	2
37013	6	2013-06-27	1	1	1	2	2	2	2	2	1	2	2	2	2	1	4	0		1	2			2	2							3	3		64	2	2
37013	5	2013-07-05	1	2	2	2	2	2	2	2	2	2	2	2	2	1	2	0		1	2			2	2							4	3		64	2	2
37013	6	2013-07-10	1	2	2	2	1	2	2	2	2	2	2	1	2	2	4	0		1	1	2	2	2	2	2	2	2	2	2		3	3	2	62	2	2
37013	6	2013-07-11	1	2	2	2	2	2	2	2	2	2	2	2	2	1	4	0		1	2			2	2							4	3		64	2	2
37013	5	2013-07-15	2	2	2	2	1	2	2	2	2	2	2	1	2	2	0	0		1	1	2	2	2	2	2	2	2	2	2		4	3	2	58	2	2
37013	5	2013-07-19	1	2	1	2	2	2	2	2	2	2	2	2	2	1	2	0		1	2			2	2							4	3		62	2	2
37013	6	2013-07-19	2	2	2	1	2	2	2	2	2	2	2	1	2	2	5	0		1	2			2	2							5	3		60	2	2
37013	5	2013-07-23	1	2	1	2	2	2	1	2	1	2	2	2	2	1	5	0		1	2			2	2							4	3		61	2	2
37013	6	2013-07-24	1	2	2	2	2	2	2	2	2	2	1	2	2	2	1	0		1	2			2	2							4	3		68	2	2
37013	6	2013-07-24	1	2	2	2	2	2	2	2	2	2	2	1	2	2	1	0		1	1	2	2	2	2	2	2	2	2	2		4	3	2	59	2	2
37013	6	2013-07-25	1	2	2	2	1	2	2	2	2	2	2	2	2	1	0	0		1	2			2	2							4	3		65	2	2
37013	5	2013-07-29	1	1	1	2	1	2	2	2	1	2	2	2	2	1	11	0		1	2			2	2							3	3		50	2	2
37013	6	2013-08-08	1	1	1	2	1	2	2	2	2	2	2	2	2	1	11	0		1	2			2	2							3	3		64	2	2
37013	5	2013-08-09	1	1	1	2	1	1	2	1	1	2	1	2	2	2	3	0		1	2			2	2							4	3		47	1	2
37013	6	2013-08-12	1	2	2	2	1	2	2	2	2	2	2	2	2	1	0	0		1	2			2	2							3	3		60	2	2
37013	5	2013-08-13	1	2	2	2	1	1	2	2	2	2	1	2	2	2	0	0		1	1	2	2	2	2	2	2	1	1	2		3	3	2	57	2	2
37013	6	2013-08-13	1	2	2	2	1	1	2	2	2	2	2	1	2	2	0	0		1	2			2	2							3	3		55	2	2
37013	6	2013-08-16	1	2	2	2	1	2	2	2	2	2	2	1	2	2	3	0		1	2			2	2							3	3		64	2	2
37013	6	2013-08-20	1	2	1	2	1	2	2	2	2	2	1	2	2	2	1	0		1	2			2	2							3	3		76	2	2
37013	5	2013-08-22	1	1	2	2	2	2	2	2	2	2	2	1	2	2	6	0		1	2			2	2							4	4		72	2	2
37013	5	2013-08-26	1	2	2	2	2	2	2	2	2	2	2	1	2	2	8	0		1	2			2	2							3	3		61	2	2
37013	6	2013-08-27	1	1	1	2	1	1	2	1	2	2	2	2	2	1	2	0		1	1	2	2	2	2	22	22	22	22	22		4	3	22	69	2	2
37013	6	2013-08-28	1	1	1	2	1	1	1	2	2	2	2	2	2	1	2	0		1	2			2	2							3	3		59	2	2
37013	5	2013-08-30	1	2	1	2	2	1	2	2	2	2	1	2	2	2	10	0		1	2			2	2							4	5		63	2	2
37013	6	2013-09-10	1	2	1	2	2	2	1	2	2	2	1	2	2	2	1	0		1	2			2	2							4	3		56	2	2
37013	5	2013-09-12	2	2	2	2	2	2	2	2	2	2	2	2	2	1	1	0		1	2			2	2							4	3		59	2	2
37013	5	2013-09-17	1	2	2	2	2	2	2	2	2	2	2	2	2	1	2	0		1	1	2	2	2	2	2	2	2	2	2	8	3	3	2	63	2	2
37013	6	2013-09-18	1	2	2	2	2	1	2	2	2	2	2	1	2	2	3	1	334	1	2			2	2							4	3		59	2	2
37013	5	2013-09-20	1	1	1	2	1	1	2	1	1	2	1	2	2	2	5	0		1	1	2	2	2	2	2	2	2	1	2		5	3	2	49	1	2
37013	5	2013-09-24	1	2	2	2	2	2	2	2	2	2	2	2	2	1	2	0		1	1	2	2	2	2	2	2	2	2	2		4	3	2	62	2	2
37013	5	2013-09-24	1	2	2	1	2	2	2	2	2	2	2	2	2	1	9	0		1	1	2	2	2	2	1	2	2	2	1		4	3	2		2	2
37013	6	01-Oct-2013	1	2	2	2	2	2	2	2	2	2	2	1	2	2	5			1	1	2	2	2	2	2	2	2	2	2		4	3	2	50	2	2
37013	6	01-Oct-2013	1	2	2	2	2	1	2	2	2	2	2	2	2	1	2	0		1	2			2	2							5	3		43	1	1
37013	6	01-Oct-2013	1	1	2	2	1	2	2	2	2	2	1	2	2	2	13	1	282	1	2			2	2							4	3		50	1	2
37013	5	04-Oct-2013	1	2	2	1	2	1	2	2	2	2	2	1	2	2	4	0		1	2			2	2							4	3		60	2	2
37013	6	18-Oct-2013	2	2	2	1	2	2	2	2	2	2	2	1	2	2	1	0		1	2			2	2							4	3		56	2	2
37013	6	22-Oct-2013	1	2	2	2	1	2	2	2	2	2	2	2	2	1	3	0		1	2			2	2							4	3		61	2	2
37013	6	28-Oct-2013	1	1	1	2	2	2	2	2	2	2	1	2	2	2	2	0		1	2			2	2							4	3		60	2	2
37013	5	31-Oct-2013	1	1	2	2	1	2	2	1	2	2	1	2	2	2	9	0		1	2			2	2							5	3		54	1	2
37013	5	2013-11-04	1	2	2	2	1	2	2	2	2	2	2	2	2	1	4	0		1	2			2	2							5	3		55	2	2
37013	5	2013-11-07	1	2	2	2	2	2	2	2	2	2	2	2	2	1	2	0		1	2			2	2							3	3		65	2	2
37013	6	2013-11-11	1	2	2	2	2	2	2	2	2	2	2	2	2	1	2	0		1	1	2	2	2	2	2	2	2	2	2		4	3	2	60	2	2
37013	5	2013-11-12	1	2	2	2	2	2	2	2	2	2	2	2	2	1	2	0		1	2			2	2							4	3		60	2	2
37013	6	2013-11-14	1	2	1	2	2	2	2	1	1	2	1	2	2	2	8	0		1	2			2	2							4	3		30	1
37013	5	2013-11-15	2	2	2	1	2	1	2	2	2	1	2	2	2	2	4	0		1	2			2	2							5	3		62	2	2
37013	6	2013-11-18	1	2	1	1	2	1	1	2	2	2	1	2	2	2	4	0		1	1	2	2	2	2	2	2	2	2	2		4	3	2	52	1	2
37013	5	2013-11-21	2	2	1	1	2	2	1	2	2	2	1	2	2	2	3	0		1	1	2	2	2	2	2	2	1	2	2		4	3	2	59	2	2
37013	5	2013-11-21	2	1	2	2	2	2	1	2	2	2	2	2	2	1	7	0		1	2			2	2							4	3		58	2	2
37013	6	2013-11-26	1	2	2	2	2	1	2	2	2	2	2	1	2	2	6	0		1	2			2	2							4	3		60	2	2
37013	6	04-Dec-2013	1	1	2	2	2	2	2	2	2	2	2	1	2	2	0	0		1	2			2	2							4	3		60	2	2
37013	5	10-Dec-2013	1	1	2	2	1	1	2	2	2	2	2	2	2	1	11	0		1	2			2	2							3	3		64	2	2
37013	6	12-Dec-2013	1	2	1	2	2	1	2	1	1	2	2	2	2	1	0	0		1	1	2	2	2	2	2	2	2	2	2		4	3	2	61	2	2
37013	5	17-Dec-2013	1	2	2	2	1	2	2	2	2	2	2	1	2	2	2	0		1	1	2	2	2	2	2	2	2	2	2		4	3	2	67	2	2
37013	5	17-Dec-2013	1	2	2	2	2	2	2	2	2	2	2	2	2	1	1	0		1	2			2	2							4	3		57	2	2
37013	6	18-Dec-2013	1	1	1	2	2	1	2	2	2	2	2	2	2	1	12	1	31	1	2											4	3		54
37013	6	27-Dec-2013	1	2	2	2	2	2	2	2	2	2	2	1	2	2	5	0		1	2			2	2							4	3		52	2	2
37013	6	27-Dec-2013	1	2	2	2	1	2	2	2	2	2	2	2	2	1	3	0		1	2			2	2							3	3		67	2	2
37013	5	2014-01-02	1	1	2	1	2	1	2	1	1	2	1	2	2	2	7	0		1	2			2	2							4	3		41	1	1
37013	6	2014-01-02	1	2	2	2	1	2	2	2	2	2	1	2	2	2	3	0		1	2			2	2							5	3		41	1	1
37013	5	2014-01-03	2	2	2	1	2	2	2	2	2	2	2	1	2	2	4	0		1	2			2	2							4	3		60	2	2
37013	5	2014-01-03	1	2	2	2	2	2	2	2	2	2	2	1	2	2	2	0		1	2			2	2							4	3		60	2	2
37013	5	2014-01-09	2	2	1	2	1	2	2	2	2	2	2	2	2	1	1	0		1	1	2	2	2	2	2	2	2	2	2	2	4	3	2	62	2	2
37013	6	2014-01-14	1	1	1	1	2	1	2	2	2	2	2	1	2	2	3	0		1	1	2	2	2	2	2	2	2	2	2	3	4	3	2	61	2	2
37013	6	2014-01-14	1	2	2	2	2	2	2	2	2	2	1	2	2	2	3	0		1	1	2	2	2	2	2	2	1	1	22		4	3	2	63	2	2
37013	5	2014-01-15	1	1	2	1	2	2	2	2	2	2	2	2	2	1	3	0		1	2			2	2							5	3		56	1	2
37013	6	2014-01-15	2	2	1	1	2	2	2	2	2	2	2	2	2	1	0	0		1	1	2	2	2	2	2	2	2	2	2	18	4	3	2	60	2	2
37013	5	2014-01-21	2	2	2	2	2	2	2	2	2	2	2	2	2	1	1	0		1	2			2	2							4	3		61	2	2
37013	6	2014-01-22	2	2	2	2	2	2	2	2	2	2	2	2	2	1	20	0		1	1	2	2	2	2	2	2	2	2	2		4	3	2	72	2	2
37013	5	2014-01-21	2	2	2	2	2	2	2	2	2	2	1	2	2	2	1	0		1	1	2	2	2	2	2	2	2	2	2		4	3	2	61	1	2
37013	5	2014-01-23	1	2	2	1	2	2	2	2	2	2	1	2	2	2	0	0		1	1	2	2	2	2	2	2	2	1	1		3	3	2	49	1	1
37013	6	2014-01-29	1	1	2	2	1	2	2	2	2	2	2	1	2	2	1	0		1	2			2	2							4	3		69	2	2
37013	5	2014-01-31	1	1	2	2	1	2	2	2	2	2	2	2	2	1	9	1	329	2	1	2	2			2	2	2	2	2				2
37013	6	2014-01-31	1	1	2	2	2	2	2	2	2	2	2	2	2	1		0		1	2			2	2							4	3		55	2	2
37013	6	2014-01-31	1	1	1	2	2	2	2	2	2	2	2	1	2	2	1	0		1	1	2	2	2	2	2	2	2	2	2		4	3	2	58	2	2
37013	5	2014-02-19	1	2	2	2	2	2	2	2	2	2	2	2	2	1	20	0		1	2			2	2							4	3		56	2	2
37013	5	2014-02-20	1	2	2	2	1	2	2	2	2	2	2	2	2	1	1	0		2	1	2	2			2	2	2	2	22				2
37013	6	2014-02-27	1	2	1	2	1	2	2	2	2	2	1	2	2	2	1	0		2	1	2	2			2	2	2	2	2				2
37013	6	07-Mar-2014	1	1	1	2	2	2	2	2	2	2	1	2	2	2	2	0		2	1	2	2			2	2	1	22	22				2
37013	5	18-Mar-2014	1	2	2	2	2	1	2	2	2	2	2	2	2	1	1	0		1	2			2	2							4	3		65	2	2
37013	5	18-Mar-2014	1	2	2	1	2	2	2	2	2	2	2	2	2	1	7	1	27	1	1	2	2	2	2	2	2	2	2	2	4	4	4	2	57	2	2
37013	5	19-Mar-2014	1	2	2	1	2	2	2	2	2	2	2	2	2	1	6			1	1	2	2	2	2	2	2	1	1	2	3	4	3	2	65	2	2
37013	6	27-Mar-2014	1	2	2	1	2	2	2	2	2	2	2	2	2	1	11	0		1	2			2	2							4	3		50	2	2
37013	5	27-Mar-2014	1	2	2	1	2	2	2	2	2	2	2	1	2	2	4	0		1	1	2	2	2	2	2	2	2	2	2		4	3	2	63	2	2
37013	5	28-Mar-2014	1	2	2	2	2	2	2	2	2	2	2	2	2	1	7	0		1	2			2	2							4	4		57	2	2
37013	5	31-Mar-2014	1	2	2	2	2	2	2	2	2	2	2	2	2	1	4	0		1	1	2	2	2	2	2	2	2	2	2	2	4	3	2	60	2	2
37013	6	2014-04-04	1	1	2	2	2	2	2	2	2	2	2	1	2	2	2	0		1	2			2	2							4	3		62	2	2
37013	6	2014-04-08	1	2	2	1	2	2	2	2	2	2	1	2	2	2	12	0		1	1	2	2	2	2	2	2	2	1	2		4	3	2	56	2	2
37013	6	2014-04-08	1	2	2	2	2	2	2	2	2	2	2	2	2	1	10	0		1	1	2	2	2	2	2	2	2	2	2		4	3	2	66	2	2
37013	5	2014-04-09	1	1	1	2	1	1	2	1	2	2	1	2	2	2	3	0		1	1	2	2	2	2	2	2	2	2	2	8	4	3	2		1	1
37013	5	2014-04-16	1	2	2	2	1	2	2	2	2	2	2	2	2	1	8	0		1	1	2	2	2	2	2	2	1	22	22		5	3	2	62	2	2
37013	6	2014-04-17	2	2	2	2	1	2	2	2	2	2	2	2	1	2	0	0		1	2			2	2							4	3		61	2	2
37013	6	2014-04-23	1	2	2	1	2	2	2	2	2	2	2	2	2	1	5	0		1	1	2	2	2	2	2	2	2	2	2	3	4	3	2	60	2	2
37013	5	2014-04-23	1	2	2	2	2	2	2	2	2	2	2	1	2	2	1	0		1	2			2	2							4	3		60	2	2
37013	5	2014-04-23	1	2	2	1	2	2	2	2	1	2	2	1	2	2	2	0		1	1	2	2	2	2	2	2	2	2	2	2	4	3	2	60	2	2
37013	6	2014-04-29	1	2	1	2	2	2	1	2	2	2	2	2	2	1	2	0		1	2			2	2							3	3		60	2	2
37013	6	2014-04-29	1	2	1	2	1	2	2	2	2	2	2	2	2	1	21	0		2	2
37013	6	2014-04-30	1	2	2	2	1	2	2	2	2	2	2	2	2	1	2	0		1	2			2	2							4	3		55	2	2
37013	6	06-May-2014	1	1	2	1	2	2	2	2	2	2	1	2	2	2	4	0		1	1	2	2	2	2	2	2	1	2	2	2	4	3	2	58	2	2
37013	5	06-May-2014	1	2	1	2	1	2	2	2	2	2	2	2	2	1	7	1	87	1	2			2	2							4	3			2	2
37013	5	06-May-2014	1	2	1	2	2	2	2	1	1	2	1	2	2	2	5	0		1	2			2	2							4	3		45	1	1
37013	6	07-May-2014	1	2	2	1	2	2	2	2	2	2	2	1	2	2	2	0		1	2			2	2							4	3		60	2	2
37013	5	09-May-2014	1	2	1	2	2	2	1	2	2	2	2	2	2	1	3	0		1	2			2	2							3	3		60	2	2
37013	6	12-May-2014	1	2	2	2	1	2	2	1	2	2	2	2	2	1	2	0		1	2			2	21							5	3		43	1	1
37013	6	13-May-2014	2	2	1	2	1	2	2	2	2	2	2	2	2	1	1	0		1	2			2	2							3	3		60	2	2
37013	6	21-May-2014	1	2	2	1	2	2	2	2	2	2	2	2	2	1	2	0		1	2			2	1							4	3		64	1	2
37013	5	21-May-2014	1	1	2	1	2	2	2	1	1	2	1	2	2	2	6	0		1	2			2	2							4	3		58	2	2
37013	5	28-May-2014	1	2	1	2	1	2	2	2	2	2	2	2	2	1	3	0		1	1	2	2	2	2	2	2	2	2	2	2	4	3	2	65	2	2
37013	6	30-May-2014	1	2	2	2	2	2	1	2	2	2	2	2	2	1	2	0		1	2			2	2							4	3		65	2	2
37013	6	2014-06-05	1	2	1	1	2	2	2	2	2	2	2	1	2	2	0	0		1	2			2	2							4	3		68	2	2
37013	6	2014-06-13	1	1	1	1	2	1	2	1	1	2	1	2	2	2	4	0		1	1	2	2	2	2	2	2	1	2	2	2	5	3	2	35	1	1
37013	5	2014-06-19	1	2	1	2	1	2	2	2	2	2	2	1	2	2	1	0		1	1	2	2	2	2	2	2	2	2	2	0	4	3	2	66	2	2
37013	5	2014-06-30	2	2	2	2	2	2	2	2	2	2	2	1	2	2	0	0		1	1	2	2	2	2	2	2	2	2	2		4	3	2	60	2	2
37013	5	2014-06-30	1	2	2	1	2	2	2	1	2	2	1	2	2	2	32	1	135	1	2			2	2							5	21		15	1	2
37013	6	2014-07-01	1	1	1	2	1	2	2	2	2	2	2	1	2	2	0	0		1	1	2	2	2	2	2	2	2	2	2		4	5	2	20	2	2
37013	5	2014-07-04	1	2	1	2	2	2	2	2	2	2	2	2	2	1	3	0		1	2			2	2							4	3		60	2	2
37013	5	2014-07-15	1	1	2	2	1	2	2	2	2	2	1	2	2	2	1	0		1	1	2	2	2	2	2	2	2	2	2		4	3	2	55	1	2
37013	6	2014-07-18	1	2	2	2	2	2	2	2	2	2	1	2	2	2	5	0		1	2			2	2							4	3		60	2	2
37013	6	2014-07-18	1	2	2	2	1	2	2	2	2	2	2	2	2	1	0	0		1	1	2	2	2	2	2	2	2	2	2		3	3	2	55	2	2
37013	5	2014-07-18	1	1	1	2	1	2	2	2	2	2	1	2	2	2	8	0		1	2			2	2							3	21		50	1	2
37013	5	2014-07-28	1	2	1	2	2	2	2	2	2	2	2	2	2	1	7	0		1	2			2	2							3	3		60	2	2
37013	6	2014-07-29	1	2	1	1	2	1	2	2	2	2	1	2	2	2	0	0		1	1	2	2	2	2	2	2	2	2	2		3	21	2	60	2	2
37013	5	2014-08-04	2	2	1	2	2	2	2	2	2	2	2	1	2	2	7	0		1	2			21	2							3	3		65	2	2
37013	5	2014-08-08	2	2	1	1	2	2	2	2	2	2	2	2	2	1	4	0		1	1	2	2	2	2	2	2	2	1	2		3	3	2	45	1	2
37013	6	2014-08-13	1	1	1	2	2	1	2	2	2	2	2	2	2	1	1	0		1	2			2	2							4	3		55	2	2
37013	5	2014-08-21	1	2	2	2	1	2	2	2	2	2	2	2	2	1	5	0		1	1	2	2	2	2	2	2	2	1	2		3	3	2	55	2	2
37013	5	2014-08-22	2	1	2	1	2	2	2	2	2	2	1	2	2	2	5	0		1	2			2	2							5	3		45	2	2
37013	6	2014-08-25	1	2	2	2	1	2	2	2	2	2	2	2	2	1	0	0		1	2			2	2							3	3		55	2	2
37013	6	2014-08-26	1	2	2	2	2	2	2	2	2	2	1	2	2	2	8	0		1	1	2	2	2	2	2	2	2	2	2		4	3	2	55	2	2
37013	5	2014-08-27	1	2	2	2	2	1	2	2	2	2	1	2	2	2	5			2	1	2	2			2	2	2	2	2				2
37014	6	24-Oct-2013	2	2	1	2	1	2	2	2	1	2	2	1	2	2	3	0		1	1	2	2	2	2	2	2	2	2	2	0	4	3	2	55	2	2
37014	6	24-Oct-2013	1	2	1	1	2	2	2	2	2	2	2	2	2	1	5	0		2	1	2	2			2	2	1	2	2	0			1
37014	5	26-Oct-2013	1	2	2	1	2	2	2	2	2	2	2	1	2	2	2	0		1	1	2	2	2	2	2	2	2	2	2	0	3	3	2	65	2	2
37014	6	28-Oct-2013	1	2	2	2	2	2	1	2	2	2	2	1	2	2	1	0		1	1	2	2	2	2	2	2	2	2	2	0	3	3	2	55	2	2
37014	6	29-Oct-2013	1	1	2	1	2	1	1	1	1	2	2	1	2	2	5	0		1	1	2	2	2	2	2	2	2	2	2	0	4	3	2	56	2	2
37014	5	31-Oct-2013	1	2	2	2	2	2	2	2	2	2	2	2	2	1	2	0		2	1	2	2			2	2	2	2	2	0			2
37014	5	31-Oct-2013	1	2	2	1	2	2	2	2	2	2	2	1	2	2	3	0		2	1	2	2			2	2	2	2	2	4			2
37014	5	31-Oct-2013	2	2	2	2	1	1	2	2	22	2	1	2	2	2	6	0		1	1	2	2	2	2	2	2	2	2	2	0	4	3	2	40	2	2
37014	6	2013-11-07	1	2	1	2	2	2	2	2	1	2	2	2	2	1	6	0		1	1	2	2	2	2	2	2	2	2	2		4	3	2	70	2	2
37014	6	2013-11-11	2	2	2	2	2	2	2	2	2	2	2	1	2	2	3	0		1	2			2	2							3	3		65	2	2
37014	5	2013-11-13	2	2	2	2	1	2	2	2	2	2	2	1	2	2	1	0		1	1	2	2	2	2	2	2	2	2	2	0	3	3	2	87	2	2
37014	5	2013-11-14	2	1	1	1	2	2	2	2	2	2	2	2	2	1	2	0		1	1	2	2	2	2	2	2	2	2	2	2	3	3	2	63	1	2
37014	6	2013-11-14	1	2	1	2	1	2	2	2	2	2	2	2	2	1	5	0		1	1	2	2	2	2	2	2	1	2	2		3	3	2	78	2	2
37014	6	2013-11-18	1	2	1	2	2	2	2	2	2	2	2	2	2	1	6	0		1	2			2	2							4	3		56	2	2
37014	5	2013-11-20	1	2	1	2	1	2	2	2	2	2	1	2	2	2	1	0		1	1	2	2	2	2	2	2	1	2	2		3	3	2	57	2	2
37014	6	2013-11-25	1	2	1	2	1	1	1	2	2	2	2	2	2	1	7	0		1	2			2	2							4	3			2	2
37014	6	2013-11-27	1	1	1	2	2	2	2	2	2	2	2	2	2	1	5	0		2	1	2	2			2	2	2	2	2	0			2
37014	5	03-Dec-2013	1	2	2	1	2	2	2	2	2	2	2	2	2	1	3	0		2	1	2	2			2	2	1	2	2				2
37014	5	06-Dec-2013	1	2	2	2	2	2	2	2	2	2	2	1	2	2	3	0		1	1	2	2	2	2	2	2	2	2	2	4	3	3	2	55	2	2
37014	5	06-Dec-2013	1	2	2	2	2	2	2	1	2	2	2	2	2	1	1	0		2	2
37014	6	09-Dec-2013	2	1	1	2	2	2	2	2	2	2	1	2	2	2	3	0		2	1	2	2			2	2	2	2	2	0			2
37014	5	16-Dec-2013	2	2	2	2	2	2	2	2	2	2	1	2	2	2	7	0		2	1	2	2			2	2	1	2	2				2
37014	6	16-Dec-2013	2	2	2	2	2	2	1	2	2	2	2	2	2	1	1	0		2	1	2	2			2	2	1	1	2	0			2
37014	5	17-Dec-2013	1	1	2	2	2	2	2	2	2	2	2	2	2	1	1	0		2	1	2	2			2	2	2	2	2	0			2
37014	6	30-Dec-2013	1	2	2	2	1	2	2	2	2	2	2	2	2	1	3	0		2	1	2	2			2	2	1	2	2	0			2
37014	5	30-Dec-2013	1	2	2	2	2	2	2	2	2	2	2	2	2	1	0	0		2	1	2	2			2	2	2	2	2	0			2
37014	6	2014-01-02	1	2	2	2	2	2	2	2	2	2	1	2	2	2	0	0		2	1	2	2			2	2	1	2	2	0			2
37014	5	2014-01-12	1	2	2	2	2	2	2	2	2	2	2	2	2	1	2	0		1	1	2	2	2	2	2	2	2	2	2		3	3	2	58	2	2
37014	6	2014-01-16	1	1	1	2	2	1	2	2	1	2	2	1	2	2	1	0		2	1	2	2			2	2	2	2	2				2
37014	6	2014-01-20	1	1	1	1	2	2	2	2	1	2	2	2	2	1	10	0		2	2
37014	5	2014-01-30	2	2	2	1	2	2	2	2	2	2	2	1	2	2	3	0		2	1	2	2			2	2	2	2	2				2
37014	5	2014-02-04	1	2	2	2	2	2	2	2	2	2	1	2	2	2	1	0		1	1	2	2	2	2	2	2	1	2	2	0	4	3	2	70	2	2
37014	6	2014-02-25	1	2	2	2	2	2	2	2	2	2	2	1	2	2	3	0		1	2			2	2							4	3		57	2	2
37014	6	2014-02-25	1	2	1	1	2	2	2	2	22	2	1	2	2	2	7	0		1	1	2	2	2	2	2	2	1	2	2		3	3	2	69	1	2
37014	5	09-Mar-2014	1	2	1	2	2	2	2	2	2	2	1	2	2	2	21	0		1	1	2	2	2	2	2	2	2	2	2	1	3	3	2	76	2	2
37014	5	09-Mar-2014	2	1	1	2	2	2	2	2	2	1	2	2	2	2	5	0		1	1	2	2	2	2	2	2	2	2	2	0	4	3	2	61	2	2
37014	6	12-Mar-2014	1	2	2	2	1	2	2	2	2	2	1	2	2	2	2	1	65	2	1	2	2			2	2	2	2	2	0			2
37014	6	24-Mar-2014	1	2	2	2	2	2	2	2	2	2	2	2	2	1	3	0		2	1	2	2			2	2	1	1	2				2
37014	5	26-Mar-2014	1	2	2	2	2	2	2	1	1	2	2	2	2	1	2	0		2	1	2	2			2	2	2	2	2				2
37014	6	28-Mar-2014	1	2	2	2	1	2	2	2	1	2	2	2	2	1	3	0		2	1	2	2			2	2	2	2	2				2
37014	5	2014-04-02	1	1	1	2	2	2	2	2	2	2	2	2	2	1	3	0		1	1	2	2	2	2	2	2	2	2	2		4	3	2	54	2	2
37014	5	2014-04-07	1	1	1	2	1	2	2	2	1	2	1	2	2	2	3	0		2	1	2	2			2	2	2	2	2	0			2
37014	5	2014-04-09	1	2	2	2	2	2	1	1	1	2	1	2	2	2	1	0		1	2			2	2							4	3		58	2	2
37014	6	2014-04-13	1	2	1	2	2	2	2	2	1	2	2	2	2	1	2	0		1	1	2	2	2	2	2	2	2	2	2		4	3	2	36	1	1
37014	5	2014-04-13	2	2	2	2	1	2	2	2	2	2	2	2	2	1	2	0		2	1	2	2			2	2	2	2	2	0			2
37014	5	2014-04-15	1	2	2	1	2	2	2	2	2	2	2	1	2	2	4	0		2	1	2	2			2	2	2	2	2				2
37014	5	2014-04-24	2	2	2	2	2	2	2	2	2	2	1	2	2	2	1	0		1	1	2	2	2	2	2	2	1	2	2	0	3	3	2	64	2	2
37014	6	2014-04-29	2	2	1	2	2	2	2	2	2	2	2	2	2	1	0	0		2	1	2	2			2	2	2	2	2				2
37014	5	05-May-2014	1	1	2	2	2	2	2	2	2	2	2	2	2	1	20	1	221
37014	6	06-May-2014	1	2	1	2	1	2	2	1	1	2	2	2	2	1	0	0		2	2
37014	6	05-May-2014	2	2	2	2	1	2	2	2	2	2	2	1	2	2	8	0		2	1	2	2			2	2	2	2	2	0			2
37014	6	07-May-2014	2	2	2	2	1	2	2	2	2	2	2	1	2	2	1	0		1	1	2	2	2	2	2	2	2	2	2		4	3	2	60	2	2
37014	5	2014-07-28	1	1	2	2	2	2	2	2	2	2	2	1	2	2	2	0		2	1	2	2			2	2	2	2	2				2
37014	6	2014-06-04	1	2	2	1	2	2	2	1	1	2	2	1	2	2	1	0		2	1	2	2			2	2	2	2	2				2
37014	5	2014-06-05	1	1	2	2	2	1	2	2	2	2	2	1	2	2	2	0		2	1	2	2			2	2	2	2	2				2
37014	5	2014-06-06	2	2	2	2	1	2	1	2	2	2	2	2	2	1	4	0		1	2			2	2							4	3		66	2	2
37014	6	2014-06-10	1	2	2	2	2	2	2	2	1	2	2	2	2	1	2	0		2	1	2	2			2	2	2	2	2	0			2
37014	6	2014-06-10	2	2	2	1	2	2	2	2	2	2	2	2	2	1	7	0		1	1	2	2	2	2	2	2	2	2	2	3	4	5	2	55	2	2
37014	5	2014-06-10	2	2	2	1	2	2	2	2	2	2	2	2	2	1	4			2	1	2	2			2	2	2	2	2				2
37014	5	2014-06-11	1	2	2	2	1	2	2	2	2	2	2	1	2	2	5	0		2	1	2	2			2	2	2		2				2
37014	5	2014-06-12	2	2	1	1	2	2	2	2	2	2	2	2	2	1	2	0		1	1	2	2	2	2	2	2	2	2	2	0	4	3	2	64	1	2
37014	6	2014-06-13	2	2	2	2	1	2	2	2	1	2	2	2	2	1	2	0		2	1	2	2			2	2	1	2	2	0			2
37014	6	2014-06-13	1	1	1	2	1	2	2	2	2	2	2	2	2	1	2	0		1	2			2	2							4	5		65	2	2
37014	6	2014-06-16	1	2	2	2	2	1	1	2	2	2	2	2	2	1	1	0		2	2
37014	5	2014-06-16	1	1	1	2	2	2	2	2	1	2	2	2	2	1	4	0		2	2
37014	6	2014-06-17	2	2	2	1	2	2	2	2	2	2	2	2	2	1	1	1	346		1	2	2			2	2	2	2	2	2			2
37014	5	2014-06-18	2	2	1	2	1	2	2	2	2	2	2	1	2	2	4	0		2	1	2	2			2	2	2	2	2	0			2
37014	6	2014-06-23	1	2	2	2	1	1	2	2	1	2	1	2	2	2	4	0		1	1	2	2	2	2	2	2	2	2	2	2	5	3	2	60	2	2
37014	5	2014-06-23	1	2	2	2	1	2	2	2	2	2	1	2	2	2	2	0		1	1	2	2	2	2	2	2	1	2	2	0	4	5	2	55	2	2
37014	6	2014-06-24	2	2	2	2	2	2	2	2	2	2	2	2	2	1	3	0		1	1	2	2	2	2	2	2	2	2	2	2	4	3	2	77	2	2
37014	6	2014-06-26	1	2	1	2	1	2	2	2	2	2	2	1	2	2	1	0		1	1	2	2	2	2	2	2	2	2	2	0	4	3	2	77	2	2
37014	5	2014-06-30	1	1	2	2	2	2	1	2	1	2	1	2	2	2	3	0		2	1	2	2			2	2	2	2	2				2
37014	5	2014-06-30	1	2	2	2	1	2	2	2	2	2	2	2	2	1	6	0
37014	6	2014-07-02	1	2	1	1	2	2	2	2	2	2	2	2	2	1	5	0		2	1	2	2			2	2	2	2	2	0			2
37014	6	2014-07-03	1	1	1	2	1	2	2	2	2	2	2	1	2	2	2	0		2	1	2	2			2	2	2	2	2	0			2
37014	5	2014-07-04	1	1	1	1	2	2	2	2	2	2	2	2	2	1	2	0
37014	6	2014-07-08	1	2	2	2	2	2	2	2	2	2	2	1	2	2	2	0		1	1	2	2	2	2	2	2	2	2	2		4	3	2	55	2	2
37014	6	2014-07-14	1	2	2	1	2	2	2	2	2	2	2	1	2	2	2	0		2	1	2	2			2	2	2	2	2	0			2
37014	5	2014-07-18	2	1	2	2	1	1	2	2	2	2	2	2	2	1	1	0		2	2
37014	5	2014-07-22	1	2	1	2	1	2	2	2	1	2	1	2	2	2	2	0		2	1	2	2			2	2	2	2	2				2
37014	5	2014-07-25	1	2	2	2	2	2	2	1	1	2	1	2	2	2	4	0		2	1	2	2			2	2	1	2	2	2			2
37014	6	2014-07-25	2	1	2	2	1	2	2	2	2	2	2	1	2	2	0	0			1	2	2			2	2	2	2	2	13			2
37014	5	2014-07-29	1	1	1	2	1	2	2	2	2	2	2	2	2	1	4	0		1	1	2	2	2	2	2	2	2	2	2		4	4	2	53	2	2
37014	6	2014-07-31	1	1	1	2	1	2	2	2	1	2	1	2	2	2	2	0		1	1	2	2	2	2	2	2	2	2	2	2	4	3	2	60	2	2
37014	6	2014-07-31	1	1	2	2	2	2	2	2	1	2	2	2	2	1	4	0		1	1	2	2	2	2	2	2	1	2	2	0	4	3	2	58	2	2
37014	5	2014-08-02	1	2	1	2	2	2	2	1	2	2	1	2	2	2	7	1	68	1	2			2	2							4	4		25	1	1
37014	6	2014-08-06	2	2	2	1	2	2	2	2	2	2	2	2	2	1	4	0		1	1	2	2	2	2	2	2	1	2	2	1	3	3	2	55	2	2
37014	6	2014-08-06	1	2	2	1	2	2	2	2	2	2	1	2	2	2	1	0		1	1	2	2	2	2	2	2	2	2	2	1	3	3	2	77	2	2
37014	5	2014-08-15	1	2	1	2	2	2	2	2	2	2	2	2	2	1	1	0		2	2
37014	6	2014-08-21	1	2	2	2	2	2	2	2	2	2	2	1	2	2	8	0		1	2			2	2							4	3		58	2	2
37014	5	2014-08-22	2	2	2	2	2	1	2	2	2	2	2	2	2	1	1	0		2	1	2	2			2	2	2	2	2	0			2
37014	5	2014-08-26	2	2	2	2	1	2	2	2	2	2	2	2	2	1	12	0		1	1	2	2	2	2	2	2	1	22	2	1	4	3	2	60	2	2
37014	6	2014-08-27	1	1	1	2	2	2	2	2	2	2	2	2	2	1	1	0		1	1	2	2	2	2	2	2	2	2	2	2	4	3	2	55	2	2
37014	5	2014-08-27	1	2	2	2	1	2	2	2	2	2	2	1	2	2	14	0		1	1	2	2	2	2	2	2	2	2			4	3	2	62	2	2
37014	5	2014-08-28	2	2	1	2	1	2	2	1	1	2	1	2	2	2	1	0		2	1	2	2			2	2	2	2	2	3			2
37015	5	2013-06-14	1	2	1	2	2	2	2	2	2	2	2	1	2	2	0	0		1	2			2	2							3	3		65	2	2
37015	6	2013-06-18	2	2	2	2	1	2	2	2	2	2	2	2	2	1	13	0		1	2			2	2							4	3		68	2	2
37015	5	2013-06-20	1	1	1	2	2	2	2	2	2	2	2	2	2	1	1	0		1	2			2	2							3	3		63	2	2
37015	5	2013-06-30	1	2	1	2	2	1	2	2	2	2	2	1	2	2	11	0		1	2			2	2							3	3		76	2	2
37015	5	2013-07-03	1	2	1	2	2	2	2	2	2	2	2	1	2	2	2	0		1	2			2	2							3	3		74	2	2
37015	6	2013-07-04	1	2	2	2	1	2	2	2	2	2	2	1	2	2	2	0		1	2			2	2							3	3		65	2	2
37015	5	2013-07-30	1	2	1	2	2	2	2	2	1	2	2	1	2	2	0	0		1	2			2	2							3	3		70	2	2
37015	6	2013-08-02	1	2	1	2	2	2	2	2	2	2	2	2	2	1	1	0		1	1	2	2	2	2	2	2	2	2	2		3	3	2	72	2	2
37015	6	2013-08-04	1	2	2	2	2	2	2	2	2	2	1	2	2	2	6	0		1	2			2	2							3	3		60	2	2
37015	6	2013-08-09	1	2	1	2	2	1	2	1	1	2	2	1	2	2	1	0		1	2			2	2							3	3		66	2	2
37015	5	01-Oct-2013	2	2	2	2	2	2	2	2	2	2	2	1	2	2	3	0		1	1	2	2	2	2	2	2	2	2	2		4	3	2	45	2	2
37015	6	14-Oct-2013	1	2	1	2	2	1	2	2	2	2	1	2	2	2	3	0		1	1	2	2	2	2	2	2	2	2	2		3	3	2	61	2	2
37015	5	29-Oct-2013	1	2	1	2	1	2	2	2	1	2	2	2	2	1	1	0		1	2			2	2							3	3		63	2	2
37015	6	2013-11-11	1	2	1	2	2	1	2	2	2	2	2	1	2	2	1	0		1	2			2	2							3	3		60	2	2
37015	5	2013-11-11	1	2	2	2	2	2	2	2	2	2	2	2	2	1	2	0		1	2			2	2							4	3		32	1	2
37015	5	2013-11-12	1	1	2	2	2	2	2	2	2	2	2	1	2	2	1	1	93	1	2			2	2							3	3		65	2	2
37015	5	13-Dec-2013	2	2	2	2	2	2	2	2	2	2	2	1	2	2	0	0		1	1	2	2	2	2	2	2	2	2	2		3	3	2	64	2	2
37015	6	17-Dec-2013	2	2	2	1	2	2	2	2	2	2	2	1	2	2	8	0		1	2			2	2							3	3		53	2	2
37015	6	2014-01-08	1	1	1	2	2	2	2	2	2	2	2	1	2	2	3	0		1	2			2	2							3	3		60	2	2
37015	5	2014-01-16	1	2	2	2	2	2	1	2	2	2	2	1	2	2	1	0		1	2			2	2							3	4		79	2	2
37015	5	2014-01-16	1	1	1	2	1	2	2	2	2	2	2	1	2	2	3	0		1	2			2	2							3	3		60	2	2
37015	5	2014-01-27	1	2	1	2	2	1	2	2	2	2	2	1	2	2	2	0		1	2			2	2							3	3		67	2	2
37015	6	2014-01-30	1	1	1	2	2	1	2	2	2	2	2	1	2	2	4	0		1	2			2	2							3	3		77	2	2
37015	6	2014-01-30	1	2	1	2	1	1	2	2	2	2	2	2	2	1	2	0		1	2			2	2							4	3		65	2	2
37015	5	2014-02-04	1	1	1	2	2	2	2	1	1	2	2	2	2	1	1	0		1	2			2	2							4	4		74	2	2
37015	6	2014-02-07	1	2	1	2	2	2	2	2	2	2	2	1	2	2	1	0		1	2			2	2							4	3		79	2	2
37015	6	2014-02-07	1	1	1	2	2	1	2	2	2	2	2	1	2	2	2	0		1	1	2	2	2	2	2	2	2	2	2	0	4	4	2	60	2	2
37015	5	2014-02-11	1	1	1	2	2	2	2	2	1	2	2	2	2	1	2	0		1	2			2	2							3	3		55	1	2
37015	5	2014-02-12	1	2	1	1	2	2	1	2	2	2	1	2	2	2	4	0		1	2			2	2							3	3		70	2	2
37015	6	2014-02-20	1	1	1	2	2	1	1	2	2	2	2	1	2	2	0	0		1	1	2	2	2	2	2	2	2	2	2		3	3	2	64	2	2
37015	6	2014-02-24	2	2	2	2	2	2	2	2	2	2	2	1	2	2	2	0		1	2			2	2							3	3		65	2	2
37015	6	2014-02-27	1	2	1	2	2	2	2	2	2	2	2	2	2	1	7	0		1	1	2	2	2	2	2	2	1	2	2		3	3	2	60	2	2
37015	5	05-Mar-2014	1	1	1	2	2	2	2	1	1	2	2	2	2	1	3		318	1	2			2	2							4	5		40	1	2
37015	6	04-Mar-2014	1	2	2	1	2	1	2	2	2	2	2	1	2	2	1	0		1	2			2	2							3	3		72	2	2
37015	5	06-Mar-2014	1	1	2	2	2	2	2	2	2	2	1	2	2	2	31	0		1	2			2	2							3	3		62	2	2
37015	5	07-Mar-2014	2	2	1	2	2	2	2	2	2	1	2	2	2	2	4	0		1	1	2	2	2	2	2	2	2	22	2		3	3	2	60	2	2
37015	5	10-Mar-2014	2	2	2	2	2	2	2	2	2	2	2	2	2	1	8	0		1	2			2	2							3	3		66	2	2
37015	6	10-Mar-2014	2	2	1	2	2	2	1	2	2	2	2	1	2	2	6	0		1	2			2	2							3	3		67	2	2
37015	5	11-Mar-2014	1	2	2	2	2	1	2	2	2	2	1	2	2	2	5	0		1	2			2	2							3	3		62	2	2
37015	6	13-Mar-2014	1	1	1	2	2	1	1	1	1	2	2	2	2	1	2	0		1	2			2	2							4	3		58	1	2
37015	6	13-Mar-2014	1	2	1	2	2	1	2	2	2	2	2	1	2	2	3	0		1	2			2	2							3	3		63	2	2
37015	5	14-Mar-2014	1	2	2	2	2	2	2	2	2	2	2	2	2	1	1	0		1	2			2	2							3	3		63	2	2
37015	6	14-Mar-2014	1	1	1	2	2	1	2	2	1	2	2	1	2	2	5	0		1	1	2	2	2	2	2	2	2	2	2	0	4	3	2	72	2	2
37015	6	18-Mar-2014	1	1	1	2	2	2	2	2	1	2	2	2	2	1	3	0		1	2			2	2							3	4		72	2	2
37015	5	19-Mar-2014	1	2	2	2	2	2	2	2	2	2	2	2	2	1	9	0		1	2			2	2							3	3		75	2	2
37015	6	24-Mar-2014	1	2	1	2	1	1	2	2	2	2	2	2	2	1	3	0		1	2			2	2							4	3		65	2	2
37015	6	2014-04-09	1	2	1	2	2	1	1	2	2	2	2	1	2	2	1	0		1	2			2	2							3	4		68	2	2
37015	5	2014-04-10	1	1	2	2	2	2	2	2	2	2	2	2	2	1	2	0		1	2			2	2							3	3		66	2	2
37015	6	2014-04-11	1	2	2	1	2	2	2	2	2	2	2	1	2	2	2	0		1	2			2	2							5	3		74	2	2
37015	6	2014-04-14	1	1	1	2	2	2	2	1	1	2	2	1	2	2	2	0		1	2			2	2							3	3		68	2	2
37015	5	2014-04-15	1	1	1	2	2	2	2	2	2	2	2	2	2	1	7	0		1	2			2	2							3	3		70	2	2
37015	6	2014-04-16	2	2	2	2	2	2	2	2	2	2	2	2	2	1	3	0		1	2			2	2							4	3		61	2	2
37015	5	2014-04-17	1	2	2	2	2	2	2	2	2	2	2	1	2	2	2	0		1	2			2	2							3	3		62	2	2
37015	6	2014-04-23	1	2	1	1	2	2	2	2	2	2	2	2	2	1	3			1	2			2	2							3	3		76	2	2
37015	5	2014-04-25	2	2	2	2	2	2	2	2	2	2	2	2	2	1	3	0		1	2			2	2							4	3	1	40	2	2
37015	5	05-May-2014	1	2	1	2	2	2	2	1	1	1	2	2	2	2	8	0		1	2			2	2							4	3		68	2	2
37015	6	23-May-2014	1	2	2	2	2	2	2	2	2	2	2	2	2	1	0	0		1	2			2	2							3	3		68	2	2
37015	5	23-May-2014	1	2	1	2	2	2	2	2	2	2	2	2	2	1	1	0		1	2			2	2							3	3		69	2	2
37015	5	2014-06-03	1	2	1	2	2	2	2	2	2	2	2	1	2	2	2	0		1	2			2	2							4	3		64	2	2
37015	6	2014-06-24	1	1	1	2	2	1	2	1	1	2	2	2	2	1	2	0		1	1	2	2	2	2	2	2	1	2	2		3	3	2	65	2	2
37015	6	2014-07-03	2	2	2	2	2	2	2	2	2	2	2	2	2	1	1	0		1	1	2	2	2	2	2	2	2	2	2		3	3	2	60	2	2
37015	6	2014-07-09	1	2	2	2	2	2	2	2	2	2	2	2	2	1	3	0		2	2
37016	5	2013-08-05	2	2	1	2	2	2	2	2	2	2	2	1	2	2	1	0		1	2			2	2							3	3		65	2	2
37016	6	2013-08-06	1	1	1	2	2	1	2	2	2	2	2	1	2	2	1	0		1	2			2	2							3	3		65	2	2
37016	6	2013-08-06	2	2	1	2	2	2	2	2	2	2	2	1	2	2	0	0		1	2			2	2							3	3		60	2	2
37016	6	2013-08-06	2	2	2	2	2	2	2	2	2	2	2	1	2	2	3	0		1	2			2	2							4	3		65	2	2
37016	5	2013-08-08	1	2	1	2	2	2	2	2	2	2	2	1	2	2	4	0		1	2			2	2							3	3		65	2	2
37016	6	2013-08-08	1	2	2	2	2	2	2	2	1	2	2	2	2	1	5	0		1	2			2	2							3	3		60	2	2
37016	6	2013-08-14	1	2	2	2	1	2	2	2	2	2	2	2	2	1	5	0		1	2			2	2							4	21		65	21	2
37016	5	2013-08-22	1	1	1	2	1	1	2	2	2	2	2	1	2	2	2	0		1	2			2	2							3	3		65	2	2
37016	5	2013-08-23	2	2	2	2	2	2	2	2	2	2	2	2	2	1	4	0		1	2			2	2							3	3		65	2	2
37016	5	2013-08-29	2	2	2	2	1	2	2	2	2	2	2	1	2	2	0	0		1	2			2	2							3	3		65	2	2
37016	6	2013-08-30	1	1	1	1	2	2	2	2	2	2	2	2	2	1	10	0		1	2			2	2							3	3		65	2	2
37016	5	2013-08-30	1	1	1	2	1	1	2	2	2	2	2	1	2	2	3	0		1	2			2	2							3	3		69	2	2
37016	6	2013-09-04	1	2	1	2	1	1	2	2	2	2	2	2	2	1	3	0		1	2			2	2							3	3		55	2	2
37016	6	2013-09-12	1	2	1	2	1	2	2	2	1	2	2	2	2	1	6	1	7	1	2			2	2							3	4		65	2	2
37016	6	2013-09-13	1	2	1	2	1	2	2	1	1	2	2	2	2	1	0	1	156	1	2			2	2							3	3		55	1	1
37016	5	2013-09-18	1	1	2	2	1	2	2	2	2	2	2	2	2	1	6	0		1	2			2	2							3	3		60	2	2
37016	6	2013-09-20	1	2	1	2	2	2	2	1	1	2	2	2	2	1	1	0		1	2			2	2							3	3		55	21	2
37016	5	2013-09-24	1	2	2	2	2	2	2	2	2	2	2	1	2	2	6	0		1	2			2	2							3	3			2	2
37016	5	2013-09-30	1	2	2	2	2	1	1	2	2	2	2	2	2	1	3	0		1	1	2	2	2	2	2	2	1	1	2		4	3	2	65	2	2
37016	5	01-Oct-2013	1	2	1	1	2	2	2	2	2	2	2	1	2	2	0	0		1	2			2	2							3	3		65	2	2
37016	6	02-Oct-2013	2	2	2	2	1	2	2	2	2	2	2	1	2	2	3	0		1	2			2	2							3	3			2	2
37016	6	08-Oct-2013	1	2	1	2	2	2	2	2	1	2	2	2	2	1	2	0		1	2			2	2							4	4		51	1	2
37016	5	10-Oct-2013	2	1	2	2	1	1	2	1	2	2	2	1	2	2	2	0		1	2			2	2							3	3			2	2
37016	5	15-Oct-2013	2	2	2	2	2	2	2	2	2	2	1	2	2	2	4	0		1	2			2	2								3		60	2	2
37016	6	15-Oct-2013	2	2	2	2	2	2	2	2	2	2	2	2	2	1	3	0		1	2			2	2							3	4		65	2	2
37016	5	18-Oct-2013	1	1	2	2	2	1	2	2	2	1	2	2	2	2	2	0		1	2			2	2							3	3		60	2	2
37016	6	2013-11-04	1	2	2	1	2	1	1	2	2	2	2	2	2	1	0	0		1	2			2	2							3	3		57	2	2
37016	6	2013-11-06	1	1	2	2	1	2	2	2	2	2	2	2	2	1	3	0		1	2				2							4	3			2	2
37016	5	2013-11-14	1	2	2	1	2	2	2	2	2	2	1	2	2	2	6	0		2	1	2	2			2	2	1	2	2				2
37016	6	2013-11-21	2	2	2	2	2	2	2	2	2	2	2	2	2	1	7	0		1	2			2	2							3	3		65	2	2
37016	6	2013-11-22	1	2	2	2	2	2	2	2	2	1	2	2	2	2	4	0		1	2			2	2							4	3		65	2	2
37016	5	02-Dec-2013	1	2	1	1	2	2	2	2	2	2	2	1	2	2	4	0		2	1	22	22			22	22	2	22	22				22
37016	5	03-Dec-2013	1	2	2	2	2	2	2	2	2	2	2	2	2	1	4	0		1	2			2	2							3	3		65	2	2
37016	6	03-Dec-2013	1	2	2	2	2	2	2	2	2	2	2	2	2	1	3	0		1	2			2	2							3	3		65	2	2
37016	6	05-Dec-2013	2	2	2	1	2	2	2	2	2	2	2	2	2	1	0	0		1	2			2	2							4	3		65	2	2
37016	5	06-Dec-2013	2	2	2	2	1	1	2	2	2	2	1	2	2	2	6	0		2	1	2	2			2	2	1	1	2	2			2
37016	5	09-Dec-2013	1	1	2	2	2	2	2	2	2	2	2	2	2	1	2	0		1	2			2	2							3	3		55	2	2
37016	6	12-Dec-2013	1	1	2	2	1	1	2	2	1	2	2	2	2	1	3	0		2	1	2	2			2	2	2	1	2				2
37016	6	19-Dec-2013	2	2	2	2	2	2	2	2	2	2	2	2	2	1	2	0		1	2			2	2							3	3			2	2
37016	5	27-Dec-2013	1	1	1	2	1	2	2	1	1	2	1	2	2	2	1	0		1	2			2	2							4	3		60	1	2
37016	6	2014-01-06	1	2	1	2	2	2	2	2	2	2	2	1	2	2	1	0		1	2			2	21							5	3		55	21	21
37016	5	2014-01-16	1	1	1	2	2	2	1	2	2	2	2	1	2	2	3	0		1	2			2	2							3	3		60	2	2
37016	5	2014-01-17	1	2	2	2	2	1	2	2	2	2	2	1	2	2	5			1	2			2	2							3	4		55	21	2
37016	6	2014-01-20	1	2	2	2	1	1	2	2	2	2	2	1	2	2	3	0		1	2				2							3	3		60	2	2
37016	6	2014-01-22	1	1	2	2	2	1	2	2	2	2	2	1	2	2	0	0		1	2			2	2							4	3		65	2	2
37016	5	2014-01-28	1	2	2	2	1	2	2	2	2	2	2	2	2	1	3	0		1	2			2	2							4	3		60	2	2
37016	5	2014-02-05	1	2	1	2	2	2	2	2	2	2	2	2	2	1	3	0		1	2			2	2							4	3		55	2	2
37016	6	2014-02-06	1	2	1	1	2	2	2	2	2	2	2	2	2	1	2	0		2	1	2	2			2	2	2	2	2				2
37016	5	2014-02-11	2	2	2	2	2	2	2	2	2	2	2	2	2	1	5	0		1	2			2	2							3	3		60	2	2
37016	6	2014-02-11	2	1	2	1	2	2	2	2	2	2	2	2	2	1	2	0		1	2			2	2							3	3		60	2	2
37016	5	2014-02-12	1	2	2	2	1	2	2	2	2	2	2	1	2	2	2	0		1	2			2	2							4	3		60	2	2
37016	6	2014-02-21	1	2	2	2	2	1	1	2	2	2	1	2	2	2	2	0		1	2			2	2							5	6		20	1
37016	6	2014-02-27	2	2	1	2	1	2	2	2	2	2	2	2	2	1	0	0		1	2			2	2							3	3		60	2	2
37016	5	03-Mar-2014	1	2	1	2	1	2	2	2	2	2	2	2	2	1	0	0		1	2			2	2							3	3			2	2
37016	5	05-Mar-2014	2	2	2	2	2	2	2	2	2	2	2	1	2	2	5	0		1	2			2	2							4	3		60	2	2
37016	5	19-Mar-2014	1	2	2	2	2	2	2	2	2	2	2	2	2	1	0	0		1	2			2	2							4	6		65	2	2
37016	6	20-Mar-2014	1	2	2	2	1	2	2	1	1	2	1	2	2	2	3	0		1	2			21	2							5	3		36	1	2
37016	5	2014-04-02	1	2	2	1	2	2	2	2	2	2	1	2	2	2	0	0		1	2			2	2							4	3		65	2	2
37016	5	2014-04-04	1	2	1	2	1	1	2	2	2	2	2	2	2	1	2	0		1	2			2	2							3	3		65	2	2
37016	6	2014-04-09	2	1	1	2	1	2	2	2	2	2	2	2	2	1	3	0		1	2			2	2							4	3		65	2	2
37016	5	2014-04-17	1	1	2	2	2	2	2	2	2	2	2	2	2	1	0	0		1	2			2	2							4	3		65	2	2
37016	5	2014-04-25	1	2	1	2	2	2	2	2	2	2	1	2	2	2	5	0		1	2			2	2							3	4		65	2	2
37016	5	2014-04-25	1	2	2	2	2	2	2	2	2	2	2	2	2	1	2	0		1	2			2	2							4	3		60	2	2
37016	6	2014-04-29	1	2	2	2	2	2	2	2	2	2	2	2	2	1	3	0		1	2			2	2							4	3		60	2	2
37016	5	13-May-2014	1	2	2	2	2	2	2	2	2	2	1	2	2	2	3	0		2	1	2	2			2	2	1	2	2	2			2
37016	6	15-May-2014	1	2	2	2	2	1	2	2	2	2	2	2	2	1	2	0		2	2
37016	6	21-May-2014	1	1	1	2	1	2	1	1	1	2	2	2	2	1	6			1	2			2	2							3	3		55	1	2
37016	6	28-May-2014	1	2	1	2	2	2	2	2	2	2	2	2	2	1	3	0		2	2
37016	5	2014-06-04	1	1	1	2	1	2	2	2	2	2	2	2	2	1	6	0		1	2			2	2							3	3		60	2	2
37016	5	2014-06-11	1	1	2	2	2	2	2	2	2	1	2	2	2	2	4	0		1	2			2	2							4	3		65	2	2
37016	6	2014-06-12	1	2	2	1	2	2	1	2	2	2	2	1	2	2	0	0		1	2			2	2							4	3		65	2	2
37016	6	2014-06-13	1	2	1	2	1	2	2	1	1	2	2	1	2	2	2	0		1	2			2	2							3	3		60	2	2
37016	5	2014-07-01	1	1	2	2	2	2	2	2	2	2	2	2	2	1	0	0		1	2			2	2							4	3		65	2	2
37016	5	2014-07-02	1	1	1	1	2	2	2	2	2	2	2	2	2	1	1	0		1	2			2	2							3	3			2	2
37016	6	2014-07-03	2	2	2	2	2	2	2	2	2	2	2	2	2	1	4	0		1	2											4	3			2
37016	5	2014-07-09	1	1	1	1	2	1	2	2	2	2	2	1	2	2	0	0		1	2			2	2							4	3		60	2	2
37016	6	2014-07-15	1	1	2	2	2	1	2	2	2	2	2	2	2	1	1	0		2	2
37016	6	2014-07-22	1	2	1	2	2	2	2	2	2	2	2	2	2	1	0	0		1	2			2	2							4	4		55	2	2
37016	5	2014-07-23	1	2	1	2	1	2	2	1	1	2	1	2	2	2	1	0		1	2			2	2							4	3		45	1	1
37016	5	2014-07-25	1	2	2	2	2	2	2	2	2	2	2	2	2	1	4	0		1	2			2	2							4	3		60	2	2
37016	6	2014-08-11	1	1	1	2	2	2	2	2	2	2	2	2	2	1	1	0		1	2			2	2							4	3		60	2	2
37016	6	2014-08-14	1	2	1	2	2	2	2	2	2	2	2	1	2	2	0	0		1	2			2	2							3	3		55	2	2
37016	5	2014-08-14	1	2	2	2	1	1	2	2	2	2	2	2	2	1	5	0		2	1	2	2			2	2	1	1	1	8			2
37016	5	2014-08-27	1	1	2	2	1	1	2	2	2	2	2	1	2	2	0	0		1	2			2	2							4	4		60	2	2
	6	19-May-2014	2	2	2	2	2	2	2	2	2	2	2	1	2	2	4	0		1	1	2	2	2	2	2	2	2	2	2		3	3	2	63	2	2
	6	2013-07-11	2	2	2	2	2	2	2	2	2	2	2	2	2	1	11	0		1	2			2	2							3	3		77	2	2
	5	2013-08-15	1	2	2	2	2	2	2	2	2	2	2	1	2	2	7			1	2			2	2							3	3		58	2	2
	5	2013-09-13	1	2	2	2	1	2	2	2	2	2	2	2	2	1	2			1	2			2	2							4	3				2
	6	2014-01-07	1	2	2	1	2	2	2	2	2	2	2	2	2	1	0			1	2			2	2							5	3		15	1	1
	5	2014-04-10	1	1	1	2	2	1	2	2	2	2	2	2	2	1	8			1	1	2	2	2	2	2	2	2	2	2		3	3	2	52	1	2
